# Supplementary material for: Development of a Stage- and Species-Specific RNAi System for Molecular Insights in Trichogramma Wasps
Source: Insects. 2025 Jun 27;16(7):673. doi: 10.3390/insects16070673 (PMC12294811; doi:10.3390/insects16070673)
Supplement: Supplementary file 1 [file insects-16-00673-s001.zip]

Archive with 1 entries (1 files):
- insects-3709587-supplementary.pdf
